# Supplementary material for: The Combined Measurement of Pelvic Organ Mobility and Hiatus Area Improves the Sensitivity of Transperineal Ultrasound When Detecting Pelvic Organ Prolapse
Source: Front Med (Lausanne). 2021 Oct 27;8:727711. doi: 10.3389/fmed.2021.727711 (PMC8578727; doi:10.3389/fmed.2021.727711)
Supplement: Supplementary file 1 [file Table_1.XLSX]

## Sheet: ������ݿ����20210110 (rvc state 
ID	年龄	symptoms	prolapse	typeProlapse	Compartment2	Compartment3	BMI25orlarger	birthNo	birthMethod	BNM	CM	RAM	rHA	vHA	cHA	rHA13.38vHA18.01cHA8.42	rHA13.38vHA18.01cHA8.42BN20.50	rHA14.65vHA18.12cHA8.62	rHA14.65vHA18.12cHA8.62Cervix18.45	rHA14.79vHA20.38cHA8.42	rHA14.79vHA20.38cHA8.42RA15.77
1	29	none	0	0	0	0	1	1	2	25	17	29	1464.23	2309.52	1417.71	1	1	1	1	1	1
2	35	none	0	0	0	0	1	1	2	24.6	7.1	21.4	2080.19	2387.58	2190.15	1	1	1	1	1	1
3	32	none	0	0	0	0	1	1	1	6	6	21	1259.66	1759.99	817.462	0	0	0	0	0	1
4	33	none	0	0	0	0	1	1	1	28	29	20	1317.98	1774.14	826.607	0	1	0	1	0	1
5	28	none	0	0	0	0	1	1	2	16	17	19	1134.29	1319.59	490.625	0	0	0	0	0	1
6	28	none	0	0	0	0	1	1	1	20	0	19	1308.22	1771.9	825.079	0	0	0	0	0	1
7	31	none	0	0	0	0	1	1	2	14	20	18	1188.24	1411.24	673.915	0	0	0	1	0	1
8	45	none	0	0	0	0	1	1	2	23	#NULL!	17.5	1324.49	1774.89	827.117	0	1	0	0	0	1
9	48	none	0	0	0	0	1	2	2	13	29	15	1236.83	1243.47	580.774	0	0	0	1	0	0
10	31	none	0	0	0	0	1	2	2	11	17	14	1006.08	1281.25	490.625	0	0	0	0	0	0
11	40	none	0	0	0	0	2	1	2	6	12	14	1206.69	1417.91	660.185	0	0	0	0	0	0
12	38	none	0	0	0	0	2	2	1	12	18	13	1423.64	1777.87	#NULL!	1	1	0	0	0	0
13	22	none	0	0	0	0	1	1	2	17	14	13	1214.08	1256	490.625	0	0	0	0	0	0
14	30	none	0	0	0	0	1	2	2	18	10	13	1131.81	1193.99	490.625	0	0	0	0	0	0
15	29	none	0	0	0	0	1	2	2	4	0	13	1243.34	1471.79	706.5	0	0	0	0	0	0
16	30	none	0	0	0	0	1	1	1	12	9	12	1304.97	1771.16	824.57	0	0	0	0	0	0
17	27	none	0	0	0	0	1	1	2	10	8	12	1252.77	1589.62	660.185	0	0	0	0	0	0
18	32	none	0	0	0	0	2	2	1	9	7	12	1436.86	1793.6	706.5	1	1	0	0	0	0
19	56	none	0	0	0	0	2	2	2	18	37	10.17	1407.35	2275.78	961.625	1	1	1	1	1	1
20	30	none	0	0	0	0	1	1	2	17	21	10.15	1392.32	2017.83	706.5	1	1	1	1	0	0
21	36	none	0	0	0	0	1	1	2	47.4	20	10.14	1951.75	3144.08	1469.68	1	1	1	1	1	1
22	66	none	0	0	0	0	1	1	2	14.7	17	10.12	1380.47	1912.26	#NULL!	1	1	1	1	0	0
23	53	none	0	0	0	0	2	2	2	14	14	10.11	1452.1	2363.85	#NULL!	1	1	1	1	1	1
24	55	none	0	0	0	0	2	2	2	11	8	10.09	1538.29	1793.6	#NULL!	1	1	1	1	1	1
25	31	none	0	0	0	0	1	1	2	11	8	10.08	1321.23	1639.46	808.872	0	0	0	0	0	0
26	28	none	0	0	0	0	1	2	2	14.2	6.1	10.07	2000.81	2496.71	#NULL!	1	1	1	1	1	1
27	54	none	0	0	0	0	2	1	2	8	6	10.06	1170.13	1431.28	655.64	0	0	0	0	0	0
28	28	none	0	0	0	0	1	1	1	5	4	10.05	1295.24	1768.92	823.045	0	0	0	0	0	0
29	27	none	0	0	0	0	1	1	1	4	2	10.04	1292	1768.17	822.536	0	0	0	0	0	0
30	32	none	0	0	0	0	2	2	2	9	0	10.03	1453.98	1704.67	706.5	1	1	0	0	0	0
31	55	none	0	0	0	0	1	1	2	24.8	13.24	10.01	1336.07	2496.3	989.1	1	1	1	1	1	1
32	38	none	0	0	0	0	1	2	1	13	8	10	1617.68	2276.21	#NULL!	1	1	1	1	1	1
33	32	none	0	0	0	0	1	2	1	19	11	10	1227.75	1519.76	615.44	0	0	0	0	0	0
34	48	none	0	0	0	0	1	1	2	24	#NULL!	10	1327.74	1775.63	827.626	0	1	0	0	0	0
35	31	none	0	0	0	0	1	1	1	15	13.2	9.98	1279.04	1764.45	819.997	0	0	0	0	0	0
36	31	none	0	0	0	0	1	1	2	11	13.19	9.97	1331	1776.38	828.136	0	0	0	0	0	0
37	36	none	0	0	0	0	1	1	1	13.92	13.17	9.96	1314.72	1773.39	826.098	0	0	0	0	0	0
38	30	none	0	0	0	0	1	1	1	13.91	13.16	9.95	1311.47	1772.65	825.588	0	0	0	0	0	0
39	28	none	0	0	0	0	1	1	1	13.9	13.15	9.94	1301.73	1770.41	824.062	0	0	0	0	0	0
40	25	none	0	0	0	0	1	1	1	13.89	13.14	9.93	1288.75	1767.43	822.028	0	0	0	0	0	0
41	38	none	0	0	0	0	1	2	2	13.88	13.13	9.92	1282.28	1765.94	821.012	0	0	0	0	0	0
42	30	none	0	0	0	0	1	1	1	13.87	13.12	9.91	1275.81	1765.2	820.505	0	0	0	0	0	0
43	70	none	0	0	0	0	1	1	2	13.86	13.11	9.9	1272.58	1762.96	819.49	0	0	0	0	0	0
44	30	none	0	0	0	0	1	1	1	13.85	13.1	9.89	1269.35	1762.22	818.983	0	0	0	0	0	0
45	53	none	0	0	0	0	1	1	2	13.84	13.09	9.88	1268.71	1761.47	818.476	0	0	0	0	0	0
46	52	none	0	0	0	0	1	1	1	13.83	13.08	9.87	1256.44	1759.24	816.955	0	0	0	0	0	0
47	49	none	0	0	0	0	1	1	1	13.82	13.07	9.86	1253.21	1758.5	816.449	0	0	0	0	0	0
48	23	none	0	0	0	0	1	0	0	13.81	13.06	9.85	1249.99	1757.76	815.943	0	0	0	0	0	0
49	37	none	0	0	0	0	1	1	1	13.8	13.05	9.84	1246.77	1757.02	815.437	0	0	0	0	0	0
50	58	none	0	0	0	0	1	1	2	13.79	13.04	9.83	1243.55	1756.27	814.931	0	0	0	0	0	0
51	34	none	0	0	0	0	1	1	2	13.78	13.03	9.82	1240.34	1755.53	814.425	0	0	0	0	0	0
52	52	none	0	0	0	0	1	1	2	13.77	13.02	9.81	1237.12	1754.79	813.919	0	0	0	0	0	0
53	55	none	0	0	0	0	1	1	2	13.76	13.01	9.8	1233.91	1754.05	813.414	0	0	0	0	0	0
54	23	none	0	0	0	0	1	0	0	13.75	13	9.79	1230.69	1753.3	812.909	0	0	0	0	0	0
55	39	none	0	0	0	0	1	1	1	13.74	12.99	9.78	1227.48	1752.56	812.403	0	0	0	0	0	0
56	34	none	0	0	0	0	1	1	1	13.73	12.98	9.77	1224.28	1751.82	811.898	0	0	0	0	0	0
57	37	none	0	0	0	0	1	1	1	13.72	12.97	9.76	1221.07	1751.08	811.394	0	0	0	0	0	0
58	38	none	0	0	0	0	1	1	1	13.71	12.96	9.75	1217.86	1750.34	810.889	0	0	0	0	0	0
59	28	none	0	0	0	0	1	1	1	13.7	12.95	9.74	1214.66	1749.6	810.384	0	0	0	0	0	0
60	44	none	0	0	0	0	1	1	1	13.69	12.94	9.73	1208.58	1748.85	809.88	0	0	0	0	0	0
61	49	none	0	0	0	0	1	1	2	13.68	12.93	9.72	1205.38	1748.11	809.376	0	0	0	0	0	0
62	59	none	0	0	0	0	2	2	2	13.67	12.92	9.71	1070.74	1907.93	#NULL!	1	1	1	1	0	0
63	61	none	0	0	0	0	1	2	2	13.66	12.91	9.7	851.019	1485.42	692.056	0	0	0	0	0	0
64	27	none	0	0	0	0	1	1	2	17	11	9	1386.08	2263.02	#NULL!	1	1	1	1	1	1
65	32	none	0	0	0	0	1	2	2	7	18	9	1396.83	1632.3	706.5	1	1	0	0	0	0
66	26	none	0	0	0	0	1	1	2	17	12	9	1334.26	1777.13	828.646	0	0	0	0	0	0
67	23	none	0	0	0	0	1	1	1	2	12	8	1498.16	1661.06	706.5	1	1	1	1	1	1
68	24	none	0	0	0	0	1	1	2	34	28	8	1198.48	1319.59	379.94	0	1	0	1	0	0
69	32	none	0	0	0	0	1	2	1	4	16	8	1464.05	1884.79	706.5	1	1	1	1	0	0
70	29	none	0	0	0	0	1	1	2	3	15	8	1191.79	1384.74	572.265	0	0	0	0	0	0
71	50	none	0	0	0	0	1	1	2	3	13.18	8	1161.09	1157.53	589.347	0	0	0	0	0	0
72	23	none	0	0	0	0	1	0	0	9	4	8	1212.84	1424.59	572.265	0	0	0	0	0	0
73	28	none	0	0	0	0	1	1	2	11	3	8	1406.88	1575.53	706.5	1	1	0	0	0	0
74	43	none	0	0	0	0	1	1	2	18.6	1.5	7.7	1149.49	1884.79	#NULL!	1	1	1	1	0	0
75	54	none	0	0	0	0	1	0	0	19.6	17	7.1	1413	2323.18	#NULL!	1	1	1	1	1	1
76	30	none	0	0	0	0	1	2	1	14	18	7	1387.17	1610.89	803.84	1	1	0	0	0	0
77	35	none	0	0	0	0	2	2	2	8	9	7	1160.77	1451.47	572.265	0	0	0	0	0	0
78	31	none	0	0	0	0	1	2	2	13	7	7	1135.92	1519.76	#NULL!	0	0	0	0	0	0
79	30	none	0	0	0	0	2	2	1	3	3	7	1128.16	1306.74	615.44	0	0	0	0	0	0
80	27	none	0	0	0	0	2	2	2	14	36	6	1188.56	1519.76	530.66	0	0	0	1	0	0
81	28	none	0	0	0	0	1	2	1	4	5	6	1413.59	1962.5	#NULL!	1	1	1	1	0	0
82	25	none	0	0	0	0	1	1	2	8	32	5	1124.95	1256	490.625	0	0	0	1	0	0
83	32	none	0	0	0	0	2	2	2	10	26	5	1249.51	1533.61	803.84	0	0	0	1	0	0
84	25	none	0	0	0	0	1	1	1	3	10	5	1350.55	1712	803.84	1	1	0	0	0	0
85	31	none	0	0	0	0	1	1	1	2	8	5	733.033	907.46	314	0	0	0	0	0	0
86	36	none	0	0	0	0	1	1	2	6	43	4	1576.16	2318.19	1224.6	1	1	1	1	1	1
87	22	none	0	0	0	0	2	1	1	19	6	3	1182.1	1397.96	615.44	0	0	0	0	0	0
88	25	none	0	0	0	0	1	1	2	3	5	3	1240.08	1610.89	706.5	0	0	0	0	0	0
89	30	none	0	0	0	0	1	2	1	7	2	3	1464.05	1610.89	754.385	1	1	0	0	0	0
90	30	none	0	0	0	0	1	2	2	5	6	2	1118.84	1256	572.265	0	0	0	0	0	0
91	27	none	0	0	0	0	1	1	1	7	4	2	1473.96	1661.06	754.385	1	1	1	1	0	0
92	33	none	0	0	0	0	1	1	1	28	28	#NULL!	1298.48	1769.67	823.553	0	1	0	1	0	0
93	52	none	0	0	0	0	2	2	2	20	20	#NULL!	1137.79	1145.5	452.16	0	0	0	1	0	0
94	45	none	0	0	0	0	1	1	1	23	10	#NULL!	1285.52	1766.68	821.52	0	1	0	0	0	0
95	37	none	0	0	0	0	1	2	2	38	#NULL!	#NULL!	1145.64	2009.88	778.72	1	1	1	1	0	0
96	40	none	0	0	0	0	1	1	1	22	#NULL!	#NULL!	1262.89	1760.73	817.969	0	1	0	0	0	0
97	35	symptoms+	1	1	1	1	1	2	2	21	10	30	1445.59	1632.3	715.951	1	1	0	0	0	1
98	58	symptoms+	1	1	1	1	2	2	2	17.2	32	28.4	1948.5	3125.44	1664.57	1	1	1	1	1	1
99	78	symptoms+	1	1	1	1	2	2	2	25.8	14	24.8	1626.17	2847.48	1146.6	1	1	1	1	1	1
100	49	symptoms+	1	1	1	1	2	2	2	29.95	26	22	1547.01	1931.23	1169.42	1	1	1	1	1	1
101	32	symptoms+	1	1	1	1	2	2	2	44	16	22	1831.8	2513.33	1412.34	1	1	1	1	1	1
102	25	symptoms+	1	1	1	1	2	2	2	19	37	20	1703.09	2205.07	1349.42	1	1	1	1	1	1
103	29	symptoms+	1	1	1	1	2	1	1	20	12	20	1613.75	2398.71	1184.02	1	1	1	1	1	1
104	35	symptoms+	1	1	1	1	2	2	2	18	14	19	1388.04	1492.25	706.5	1	1	0	0	0	1
105	54	symptoms+	1	1	1	1	2	2	2	40.3	20	18.3	1333.86	2788.02	788.839	1	1	1	1	1	1
106	50	symptoms+	1	1	1	1	2	1	2	29.3	17.1	18.1	1777.55	2108.27	1442.59	1	1	1	1	1	1
107	59	symptoms+	1	1	1	1	2	2	2	29.93	53	18.08	1610.57	2106.34	1295.38	1	1	1	1	1	1
108	50	symptoms+	1	1	1	1	2	1	2	41	46	18.01	1473.45	2033.79	1177.97	1	1	1	1	1	1
109	29	symptoms+	1	1	1	1	2	2	2	17	5	18	1567.67	1884.79	854.865	1	1	1	1	1	1
110	35	symptoms+	1	1	1	1	2	2	2	29.91	40	17.9	1994.09	2094.07	1873.09	1	1	1	1	1	1
111	68	symptoms+	1	1	1	1	2	1	2	40	39.9	17.89	1913.51	3061.5	1332.1	1	1	1	1	1	1
112	39	symptoms+	1	1	1	1	1	2	2	28	24	17.49	1488.11	1661.06	865.258	1	1	1	1	1	1
113	70	symptoms+	1	1	1	1	2	1	2	23.4	23	17.41	1697.96	2230.09	1208.21	1	1	1	1	1	1
114	35	symptoms+	1	1	1	1	2	2	2	19	30	17.4	1710.17	2734.43	1474.36	1	1	1	1	1	1
115	29	symptoms+	1	1	1	1	2	1	2	41	18	17.3	1892.52	2495.58	1612.28	1	1	1	1	1	1
116	64	symptoms+	1	1	1	1	2	1	2	44.6	14.5	17.2	1591.15	2466.67	1512.7	1	1	1	1	1	1
117	71	symptoms+	1	1	1	1	2	1	2	17.9	11	17.12	1475.8	2517.59	1088.2	1	1	1	1	1	1
118	43	symptoms+	1	1	1	1	1	2	2	21	5	17.02	1124.61	1206.26	923.545	1	1	1	1	1	1
119	63	symptoms+	1	1	1	1	2	1	2	40	26.76	16.96	1263.85	2340.54	803.714	1	1	1	1	1	1
120	38	symptoms+	1	1	1	1	2	2	2	39.8	26.75	16.95	1609.25	3679.69	678.24	1	1	1	1	1	1
121	41	symptoms+	1	1	1	1	2	2	2	37.4	26.74	16.94	1195.16	2431.08	1384.74	1	1	1	1	1	1
122	30	symptoms+	1	1	1	1	2	2	2	37	26.73	16.93	1425.15	1560.14	1024.46	1	1	1	1	1	1
123	42	symptoms+	1	1	1	1	2	2	2	34	26.72	16.92	1329.24	1697.37	1086.31	1	1	1	1	1	1
124	31	symptoms+	1	1	1	1	2	1	2	33.9	26.71	16.91	1727	2356.95	1177.5	1	1	1	1	1	1
125	79	symptoms+	1	1	1	1	2	2	2	29.9	26.7	16.9	2315.58	3452.43	1131.88	1	1	1	1	1	1
126	50	symptoms+	1	1	1	1	2	1	2	29.4	26.69	16.89	1130.4	1992.87	1365.43	1	1	1	1	1	1
127	33	symptoms+	1	1	1	1	2	1	2	25.4	26.67	16.87	1566.5	2661.97	1256	1	1	1	1	1	1
128	46	symptoms+	1	1	1	1	2	2	2	25	26.64	16.84	1420.41	2412.63	706.5	1	1	1	1	1	1
129	43	symptoms+	1	6	1	1	2	2	2	16.8	26.59	16.8	1424.39	1712	1326.03	1	1	1	1	1	1
130	51	symptoms+	1	1	1	1	2	2	2	29.85	26.56	16.77	1664.99	2410.89	1192.88	1	1	1	1	1	1
131	41	symptoms+	1	1	1	1	1	1	2	29.83	26.54	16.75	1657.65	2409.15	1191.65	1	1	1	1	1	1
132	35	symptoms+	1	1	1	1	1	1	2	29.82	26.53	16.74	1646.65	2406.54	1189.82	1	1	1	1	1	1
133	43	symptoms+	1	1	1	1	1	2	2	29.81	26.52	16.73	1642.99	2405.67	1189.2	1	1	1	1	1	1
134	52	symptoms+	1	1	1	1	2	2	2	29.8	26.51	16.72	1639.33	2404.8	1188.27	1	1	1	1	1	1
135	27	symptoms+	1	1	1	1	2	1	2	29.79	26.5	16.71	1635.67	2403.93	1187.98	1	1	1	1	1	1
136	37	symptoms+	1	1	1	1	1	1	2	29.76	26.47	16.68	1624.71	2401.32	1186.15	1	1	1	1	1	1
137	51	symptoms+	1	1	1	1	1	1	2	29.75	26.46	16.67	1621.05	2400.45	1185.54	1	1	1	1	1	1
138	54	symptoms+	1	1	1	1	2	1	1	29.74	26.45	16.66	1617.4	2399.58	1184.92	1	1	1	1	1	1
139	35	symptoms+	1	1	1	1	1	1	2	29.73	26.44	16.65	1610.1	2397.84	1183.41	1	1	1	1	1	1
140	32	symptoms+	1	1	1	1	2	1	1	29.72	26.43	16.64	1606.86	2335.33	1304.7	1	1	1	1	1	1
141	30	symptoms+	1	1	1	1	2	1	2	29.71	26.42	16.63	1606.46	2396.97	1182.8	1	1	1	1	1	1
142	40	symptoms+	1	1	1	1	1	1	2	29.7	26.41	16.62	1602.81	2396.1	1182.19	1	1	1	1	1	1
143	50	symptoms+	1	1	1	1	2	1	2	29.69	26.4	16.61	1599.17	2395.23	1181.58	1	1	1	1	1	1
144	28	symptoms+	1	1	1	1	2	1	2	29.68	26.39	16.6	1595.53	2394.36	1180.97	1	1	1	1	1	1
145	56	symptoms+	1	1	1	1	2	2	2	32.2	16.7	16.6	1032.62	1618.01	770.085	0	1	0	0	0	1
146	23	symptoms+	1	1	1	1	1	1	2	29.67	26.38	16.59	1591.89	2393.5	1180.36	1	1	1	1	1	1
147	51	symptoms+	1	1	1	1	1	1	2	29.66	26.37	16.58	1588.25	2392.63	1179.75	1	1	1	1	1	1
148	44	symptoms+	1	1	1	1	2	2	2	29.65	26.36	16.57	1404.17	2391.76	1179.14	1	1	1	1	1	1
149	48	symptoms+	1	1	1	1	2	2	2	29.64	26.35	16.56	1400.9	2390.89	1178.54	1	1	1	1	1	1
150	50	symptoms+	1	1	1	1	2	2	2	29.62	26.33	16.54	1378.09	2384.82	1174.28	1	1	1	1	1	1
151	33	symptoms+	1	1	1	1	2	2	1	29.6	26.31	16.52	1371.59	2383.09	1173.06	1	1	1	1	1	1
152	41	symptoms+	1	1	1	1	2	1	2	29.59	26.3	16.51	1368.34	2382.22	1172.45	1	1	1	1	1	1
153	42	symptoms+	1	1	1	1	1	2	2	29.58	26.29	16.5	1365.1	2381.36	1171.84	1	1	1	1	1	1
154	61	symptoms+	1	1	1	1	2	2	2	29.57	26.28	16.49	1361.85	2380.49	1171.24	1	1	1	1	1	1
155	51	symptoms+	1	1	1	1	1	2	2	29.56	26.27	16.48	1358.6	2379.63	1170.63	1	1	1	1	1	1
156	65	symptoms+	1	1	1	1	2	1	2	29.54	26.25	16.46	1794.54	2340.39	1496.21	1	1	1	1	1	1
157	29	symptoms+	1	1	1	1	2	1	2	29.53	26.24	16.45	1387.86	2387.42	1176.1	1	1	1	1	1	1
158	31	symptoms+	1	1	1	1	1	2	2	#NULL!	#NULL!	16.44	1023.01	1505.98	364.319	0	0	0	0	0	1
159	29	symptoms+	1	1	1	1	1	1	2	13	13	16	1639.12	2001.95	1132.35	1	1	1	1	1	1
160	29	symptoms+	1	1	1	1	2	1	2	20	19	16	1388.37	1540.55	660.185	1	1	0	1	0	1
161	79	symptoms+	1	1	1	1	2	2	2	49.1	28.5	14.8	2159.79	2847.56	1116.82	1	1	1	1	1	1
162	43	symptoms+	1	1	1	1	2	2	2	42.5	23.5	13.3	1042.11	3366.8	899.586	1	1	1	1	1	1
163	29	symptoms+	1	1	1	1	2	2	2	34	19	13	1624.26	2288.93	1317.36	1	1	1	1	1	1
164	43	symptoms+	1	1	1	1	2	2	1	16	28	13	1338.97	1365.03	701.798	1	1	0	1	0	0
165	33	symptoms+	1	1	1	1	2	2	2	21	5	13	1412.8	1554.5	660.185	1	1	0	0	0	0
166	42	symptoms+	1	1	1	1	1	2	2	18	11	12	1077.57	1193.99	490.625	0	0	0	0	0	0
167	56	symptoms+	1	1	1	1	2	2	2	25	15	11	1983.42	2606.77	1584.75	1	1	1	1	1	1
168	31	symptoms+	1	1	1	1	2	2	2	16	20	11	1083.39	1313.16	490.625	0	0	0	1	0	0
169	34	symptoms+	1	1	1	1	1	2	2	25	0	10	1532.64	1808.64	907.46	1	1	1	1	1	1
170	38	symptoms+	1	1	1	1	2	2	2	26	18	9.5	1589.1	2114.48	1342.01	1	1	1	1	1	1
171	26	symptoms+	1	1	1	1	1	1	2	5	12	9	1172.65	1492.25	471	0	0	0	0	0	0
172	31	symptoms+	1	1	1	1	1	2	2	13	6	8	1355.22	1568.5	706.5	1	1	0	0	0	0
173	47	symptoms+	1	1	1	1	1	2	2	16	13	7	1017.36	1109.8	452.16	0	0	0	0	0	0
174	30	symptoms+	1	1	1	1	2	2	2	11	13	7	1003.28	1157.53	490.625	0	0	0	0	0	0
175	33	symptoms+	1	1	1	1	1	2	2	18	19	6	1473.1	1682.8	778.916	1	1	1	1	0	0
176	34	symptoms+	1	1	1	1	2	2	2	37	11	5	1714.72	2335.76	1350.47	1	1	1	1	1	1
177	26	symptoms+	1	1	1	1	2	1	2	28	10	4	1484.09	1854.14	1074.66	1	1	1	1	1	1
178	36	symptoms+	1	1	1	1	2	2	2	29.94	5	4	1499.11	1712	854.865	1	1	1	1	1	1
179	35	symptoms+	1	1	1	1	2	1	2	28	26	4	1384.41	1074.66	471	1	1	0	1	0	0
180	33	symptoms+	1	1	1	1	1	2	2	16	16	2	1151.5	1256	490.625	0	0	0	0	0	0
181	33	symptoms+	1	1	1	1	2	2	2	14	0	2	1420.07	1589.62	706.5	1	1	0	0	0	0
182	30	symptoms+	1	1	1	1	2	2	2	12	5	0	1274.88	1319.59	615.44	0	0	0	0	0	0
183	27	symptoms+	1	1	1	1	2	1	2	23	9	#NULL!	914.472	1193.99	445.88	0	1	0	0	0	0
184	28	symptoms+	1	1	1	1	1	1	2	#NULL!	5	#NULL!	1424.39	1589.62	706.5	1	1	0	0	0	0
185	44	symptoms+	1	1	1	1	1	1	2	5.5	#NULL!	#NULL!	1419.74	1596.7	754.385	1	1	0	0	0	0
186	30	symptoms+	1	3	2	2	1	2	1	17	23	23.5	1661.84	2009.88	1341.66	1	1	1	1	1	1
187	45	symptoms+	1	3	2	2	1	1	2	18	19	20	1134.61	1397.96	706.5	0	0	0	1	0	1
188	68	symptoms+	1	3	2	2	2	2	2	5.8	39	17.86	2166.6	3256.79	1473.29	1	1	1	1	1	1
189	37	symptoms+	1	3	2	2	2	2	2	9.7	36.3	17.82	1227.74	2057.83	893.958	1	1	1	1	1	1
190	66	symptoms+	1	3	2	2	2	1	2	19.7	31.7	17.72	1942.88	3037.2	1244.29	1	1	1	1	1	1
191	34	symptoms+	1	3	2	2	2	1	2	24	31	17.71	1653.98	2408.28	1191.04	1	1	1	1	1	1
192	57	symptoms+	1	3	2	2	2	2	2	29.89	30	17.64	1257.91	1892.49	1157.85	1	1	1	1	1	1
193	51	symptoms+	1	3	2	2	2	2	2	18	29	17.59	1466.14	1831.32	1254.84	1	1	1	1	1	1
194	31	symptoms+	1	3	2	2	1	2	2	21	24	17.48	1178.72	1741.45	597.982	0	1	0	1	0	1
195	34	symptoms+	1	3	2	2	2	1	2	19.1	21.8	17.39	1902.37	2255.71	1507.2	1	1	1	1	1	1
196	61	symptoms+	1	3	2	2	2	2	2	15	19	17.32	1628.36	2500.25	1346.06	1	1	1	1	1	1
197	28	symptoms+	1	3	2	2	1	2	2	23	13	17.16	1654	2461.51	1411.97	1	1	1	1	1	1
198	30	symptoms+	1	3	2	2	2	1	2	12	10	17.08	1480.43	1793.6	803.84	1	1	1	1	1	1
199	36	symptoms+	1	3	2	2	1	1	2	29.78	26.49	16.7	1632.02	2403.06	1187.37	1	1	1	1	1	1
200	67	symptoms+	1	3	2	2	1	2	2	29.77	26.48	16.69	1628.36	2402.19	1186.76	1	1	1	1	1	1
201	55	symptoms+	1	3	2	2	2	2	2	16	16	16	803	2411.76	769.057	1	1	1	1	1	1
202	33	symptoms+	1	3	2	2	1	2	2	18	11	13	1204.24	1451.47	615.44	0	0	0	0	0	0
203	34	symptoms+	1	3	2	2	2	2	2	14	15	9	1557.34	2139	#NULL!	1	1	1	1	1	1
204	25	symptoms+	1	3	2	2	2	1	2	10	9	8	1624.64	1256	#NULL!	1	1	1	1	1	1
205	27	symptoms+	1	4	3	3	2	2	1	7	26	18	1728.49	2304.68	1350.12	1	1	1	1	1	1
206	46	symptoms+	1	4	3	3	2	1	2	20	20	17.35	1533.01	1923.45	1168.81	1	1	1	1	1	1
207	38	symptoms+	1	4	3	3	2	2	1	5	11	17.11	1748.96	2326.5	1411.23	1	1	1	1	1	1
208	51	symptoms+	1	4	3	3	2	2	2	19	26.6	16.81	1136.51	1734.07	918.167	1	1	1	1	1	1
209	46	symptoms+	1	4	3	3	2	1	2	16	26.58	16.79	1384.6	2386.56	1175.49	1	1	1	1	1	1
210	58	symptoms+	1	4	3	3	2	2	2	29.61	26.32	16.53	1374.84	2383.96	1173.67	1	1	1	1	1	1
211	51	symptoms+	1	4	3	3	1	2	2	19	#NULL!	11	969.648	1300.34	739.855	0	0	0	0	0	0
212	48	symptoms+	1	2	4	12	2	2	2	35.5	82	45.4	1880.82	4057.14	2183.56	1	1	1	1	1	1
213	36	symptoms+	1	2	4	12	2	2	2	30	23	43	1445.25	1632.3	561.275	1	1	0	1	0	1
214	70	symptoms+	1	2	4	12	2	1	2	47.9	9.5	32.5	1267.26	2761.76	1052.25	1	1	1	1	1	1
215	27	symptoms+	1	2	4	12	2	1	2	28	39	29	1575.43	2367.33	1193.83	1	1	1	1	1	1
216	49	symptoms+	1	2	4	12	2	1	1	43.6	37.8	28.6	2478.85	3588.59	1787.71	1	1	1	1	1	1
217	35	symptoms+	1	2	4	12	2	2	2	29	26	26	1465.79	2376.17	706.5	1	1	1	1	1	1
218	35	symptoms+	1	2	4	12	2	1	2	54.4	87	25	2039.74	3479.91	1831.86	1	1	1	1	1	1
219	33	symptoms+	1	2	4	12	1	1	2	24	22	22.3	1394.38	2389.16	1177.32	1	1	1	1	1	1
220	74	symptoms+	1	2	4	12	2	1	2	55.9	42.3	19.7	1856.92	3652.45	1689.34	1	1	1	1	1	1
221	78	symptoms+	1	2	4	12	2	2	2	39.7	74.3	18.17	2975.57	4113.78	1511.79	1	1	1	1	1	1
222	70	symptoms+	1	2	4	12	2	1	2	41.8	71.8	18.16	1914.21	3246.68	1247.05	1	1	1	1	1	1
223	72	symptoms+	1	2	4	12	2	2	2	37.2	65.3	18.14	1824.18	3731.29	2274.07	1	1	1	1	1	1
224	76	symptoms+	1	2	4	12	2	2	2	64.2	61.6	18.13	2054.58	4379.33	2280.22	1	1	1	1	1	1
225	52	symptoms+	1	2	4	12	2	1	2	53.5	59.2	18.12	1766.25	3200.4	1466.65	1	1	1	1	1	1
226	76	symptoms+	1	2	4	12	2	1	2	40.4	54	18.11	1511.12	3096.8	1074.59	1	1	1	1	1	1
227	73	symptoms+	1	2	4	12	2	2	2	28.6	53.9	18.1	1510.87	3297	1996.95	1	1	1	1	1	1
228	52	symptoms+	1	2	4	12	2	2	2	51.2	53	18.09	1657.73	1954.66	1371.84	1	1	1	1	1	1
229	67	symptoms+	1	2	4	12	2	2	2	45.7	51.1	18.07	1759	3679.69	1336.38	1	1	1	1	1	1
230	67	symptoms+	1	2	4	12	2	2	2	46.3	50.1	18.05	1734.72	2797.74	659.4	1	1	1	1	1	1
231	33	symptoms+	1	2	4	12	1	2	2	36	50	18.04	1650.28	2413.5	1427.74	1	1	1	1	1	1
232	72	symptoms+	1	2	4	12	2	2	2	49.6	48	18.03	2136.67	3052.8	1572.67	1	1	1	1	1	1
233	60	symptoms+	1	2	4	12	2	2	2	49.5	47.6	18.02	2311.04	3819.13	1513.09	1	1	1	1	1	1
234	68	symptoms+	1	2	4	12	2	2	2	50.3	44.1	17.98	1972.83	4300.23	1392.76	1	1	1	1	1	1
235	59	symptoms+	1	2	4	12	2	2	2	41.7	44	17.97	1638.83	2650.93	1408.29	1	1	1	1	1	1
236	79	symptoms+	1	2	4	12	2	2	2	43	42	17.95	1765.68	3542.67	1765.68	1	1	1	1	1	1
237	32	symptoms+	1	2	4	12	1	2	2	42	42	17.94	1575.06	2238.89	1270.78	1	1	1	1	1	1
238	30	symptoms+	1	2	4	12	1	2	1	30	41	17.92	1155.44	1900.2	1074.66	1	1	1	1	1	1
239	60	symptoms+	1	2	4	12	2	1	2	38.4	40.7	17.91	1593.34	3136.86	1900.2	1	1	1	1	1	1
240	36	symptoms+	1	2	4	12	2	2	2	25	39	17.87	1773.62	2393.41	1411.6	1	1	1	1	1	1
241	71	symptoms+	1	2	4	12	2	2	2	31.1	38.6	17.85	2279.64	3442.44	1024.42	1	1	1	1	1	1
242	49	symptoms+	1	2	4	12	2	1	2	35.4	38.4	17.84	1463.24	2486.72	941.623	1	1	1	1	1	1
243	76	symptoms+	1	2	4	12	2	2	2	27.1	38	17.83	1331.36	2614.05	1138.25	1	1	1	1	1	1
244	51	symptoms+	1	2	4	12	2	2	2	50	35.5	17.81	2019.9	2835.8	1596.06	1	1	1	1	1	1
245	57	symptoms+	1	2	4	12	2	1	2	29.2	35.1	17.8	1884	2959.1	604.45	1	1	1	1	1	1
246	75	symptoms+	1	2	4	12	2	1	2	29.3	34.4	17.79	1316.92	1734.07	1169.96	1	1	1	1	1	1
247	37	symptoms+	1	2	4	12	2	1	2	29.9	34	17.78	1166.59	2278.26	1150.83	1	1	1	1	1	1
248	65	symptoms+	1	2	4	12	2	1	2	36.3	33.6	17.77	1907.55	3340.8	1256	1	1	1	1	1	1
249	45	symptoms+	1	2	4	12	2	2	2	36	33	17.76	1589.47	1869.43	1499.61	1	1	1	1	1	1
250	32	symptoms+	1	2	4	12	2	2	1	40	32	17.75	1346.24	1907.93	1161.17	1	1	1	1	1	1
251	46	symptoms+	1	2	4	12	2	2	1	29	32	17.74	1488.46	2358.05	1203.41	1	1	1	1	1	1
252	28	symptoms+	1	2	4	12	2	1	2	26	32	17.73	1635.4	2273.64	1317.01	1	1	1	1	1	1
253	27	symptoms+	1	2	4	12	1	1	2	21	31	17.7	1391.12	2388.29	1176.71	1	1	1	1	1	1
254	32	symptoms+	1	2	4	12	2	1	2	39	30	17.69	1398.49	2057.83	1387.25	1	1	1	1	1	1
255	65	symptoms+	1	2	4	12	2	1	2	32.6	30	17.67	1465.2	3212.22	1424.59	1	1	1	1	1	1
256	29	symptoms+	1	3	4	12	1	1	2	21	30	17.66	1438.89	1984.08	1217.99	1	1	1	1	1	1
257	30	symptoms+	1	2	4	12	2	1	2	20	30	17.65	1710.57	2213.39	1473.98	1	1	1	1	1	1
258	64	symptoms+	1	2	4	12	2	2	2	32.3	29.4	17.63	1828.74	2566.15	1423.64	1	1	1	1	1	1
259	38	symptoms+	1	2	4	12	2	1	1	33	29	17.6	1397.64	2390.02	1177.93	1	1	1	1	1	1
260	68	symptoms+	1	2	4	12	2	1	2	26.4	27.9	17.57	2167.07	3002.62	1557.28	1	1	1	1	1	1
261	68	symptoms+	1	2	4	12	2	2	2	34.6	27.7	17.56	1992.33	3491.29	1277.98	1	1	1	1	1	1
262	61	symptoms+	1	2	4	12	2	1	2	46	26.9	17.54	1655.57	2633.68	1256	1	1	1	1	1	1
263	44	symptoms+	1	3	4	12	1	2	1	35	26	17.53	1402.23	1639.46	829.156	1	1	0	1	0	1
264	30	symptoms+	1	2	4	12	2	2	2	24	25	17.51	1048.59	1877.1	907.46	1	1	1	1	1	1
265	73	symptoms+	1	2	4	12	2	2	2	51.5	24.4	17.5	1451.28	2488.58	923.16	1	1	1	1	1	1
266	45	symptoms+	1	2	4	12	2	2	2	15	24	17.47	1089.99	1300.34	510.25	0	0	0	1	0	1
267	72	symptoms+	1	2	4	12	2	2	2	33.9	23.9	17.46	1787.76	2695.79	1447.81	1	1	1	1	1	1
268	30	symptoms+	1	2	4	12	2	2	2	35	23	17.45	1437.95	1582.57	961.625	1	1	1	1	1	1
269	38	symptoms+	1	2	4	12	2	2	2	30	23	17.43	916.378	1877.1	741.13	1	1	1	1	0	1
270	34	symptoms+	1	2	4	12	2	2	2	27	23	17.42	1071.76	1451.47	490.625	0	1	0	1	0	1
271	24	symptoms+	1	2	4	12	2	1	2	29	22	17.4	1181.77	1646.65	918.167	1	1	1	1	1	1
272	25	symptoms+	1	2	4	12	2	1	2	28	21	17.38	1465.8	1791.6	1194.05	1	1	1	1	1	1
273	60	symptoms+	1	2	4	12	2	2	2	24	20	17.36	1345.45	1397.96	1103.91	1	1	1	1	1	1
274	50	symptoms+	1	2	4	12	2	2	2	34	19	17.33	1606.48	2419.06	1286.07	1	1	1	1	1	1
275	58	symptoms+	1	2	4	12	2	1	2	55.5	18.9	17.31	1036.2	2355	824.25	1	1	1	1	1	1
276	47	symptoms+	1	2	4	12	2	2	2	31	18	17.29	1571.36	2273.22	1264.47	1	1	1	1	1	1
277	73	symptoms+	1	2	4	12	2	2	2	24.6	18	17.27	2103.01	2787.54	1477.67	1	1	1	1	1	1
278	38	symptoms+	1	2	4	12	2	2	2	47.9	16.3	17.25	1609.25	3492.38	1609.25	1	1	1	1	1	1
279	32	symptoms+	1	2	4	12	2	2	2	30.1	16	17.24	1687.75	2355	1102.14	1	1	1	1	1	1
280	28	symptoms+	1	2	4	12	2	1	1	29.1	16	17.23	2022.16	2816.05	1181.42	1	1	1	1	1	1
281	68	symptoms+	1	2	4	12	2	2	2	24.9	15	17.21	1001.68	1856.76	1086.11	1	1	1	1	1	1
282	29	symptoms+	1	2	4	12	2	1	2	32	14	17.19	1759.8	2033.79	1466.22	1	1	1	1	1	1
283	69	symptoms+	1	2	4	12	2	2	2	36.9	13.8	17.18	2091.19	2774.43	1515.44	1	1	1	1	1	1
284	65	symptoms+	1	2	4	12	2	1	2	44.8	11	17.13	2355	3944.62	1962.5	1	1	1	1	1	1
285	54	symptoms+	1	2	4	12	2	2	2	56.5	10	17.1	1581.62	2586.18	1377.37	1	1	1	1	1	1
286	26	symptoms+	1	2	4	12	2	1	2	30	10	17.09	1699.35	2317.69	1495.82	1	1	1	1	1	1
287	62	symptoms+	1	2	4	12	2	1	2	20	7.5	17.04	2124.01	3297	658.489	1	1	1	1	1	1
288	33	symptoms+	1	2	4	12	2	1	2	26	6	17.03	1646.17	2122.64	1193.51	1	1	1	1	1	1
289	62	symptoms+	1	2	4	12	2	2	2	29.86	0	16.99	1441.6	3269.92	1194.14	1	1	1	1	1	1
290	73	symptoms+	1	2	4	12	2	1	2	49.3	26.8	16.98	1875.96	3579.6	1683.83	1	1	1	1	1	1
291	36	symptoms+	1	2	4	12	2	2	1	41	26.77	16.97	1710.97	2802.26	1443.52	1	1	1	1	1	1
292	28	symptoms+	1	2	4	12	1	1	2	26	#NULL!	16.88	785.393	1437.99	433.516	0	1	0	0	0	1
293	45	symptoms+	1	2	4	12	2	2	2	25	26.66	16.86	1789.8	2913.92	1884.79	1	1	1	1	1	1
294	51	symptoms+	1	2	4	12	2	2	2	23	26.63	16.83	1349.62	2378.76	1170.02	1	1	1	1	1	1
295	74	symptoms+	1	2	4	12	2	2	2	22.6	26.62	16.82	2582.65	3365.38	1509.18	1	1	1	1	1	1
296	35	symptoms+	1	3	4	12	1	2	2	29.84	26.55	16.76	1661.32	2410.02	1192.27	1	1	1	1	1	1
297	43	symptoms+	1	3	4	12	2	2	2	29.63	26.34	16.55	1381.35	2385.69	1174.88	1	1	1	1	1	1
298	26	symptoms+	1	2	4	12	2	1	1	29	26	12	1661.45	2522.2	1255.17	1	1	1	1	1	1
299	48	symptoms+	1	3	4	12	2	2	2	15	19	12	1011.71	1145.5	397.21	0	0	0	1	0	0
300	53	symptoms+	1	2	4	12	2	1	2	55.5	61.9	9.8	1676.76	2568.27	1249.53	1	1	1	1	1	1
301	64	symptoms+	1	2	4	12	2	2	2	59.7	45.6	9.8	1529.34	2457.48	1529.34	1	1	1	1	1	1
302	76	symptoms+	1	2	4	12	2	2	2	43.3	6.8	9.5	1535.65	2763.08	991.031	1	1	1	1	1	1
303	75	symptoms+	1	2	4	12	2	2	2	13.5	23.2	3.5	1363.66	2609.26	1097.68	1	1	1	1	1	1
304	29	symptoms+	1	2	4	12	2	2	2	#NULL!	4	2	1495.44	1734.07	#NULL!	1	1	1	1	1	1
305	56	symptoms+	1	2	4	12	2	2	2	#NULL!	#NULL!	#NULL!	1335.19	1907.93	677.675	1	1	1	1	0	0
306	59	symptoms+	1	6	4	13	2	1	2	50	52.4	47.6	2796.56	3460.28	2123.77	1	1	1	1	1	1
307	30	symptoms+	1	6	4	13	2	2	1	48.5	26.79	39	1215.18	3768	728.48	1	1	1	1	1	1
308	53	symptoms+	1	6	4	13	2	2	2	26.9	26	37	2010.29	2470.18	1708.86	1	1	1	1	1	1
309	60	symptoms+	1	6	4	13	2	1	2	28.3	26	27	1671.58	2500.22	1254.43	1	1	1	1	1	1
310	37	symptoms+	1	6	4	13	2	2	2	32	8	19	1780.73	2414.38	1196.07	1	1	1	1	1	1
311	79	symptoms+	1	6	4	13	2	2	2	44.3	42	17.96	2041	3500.43	1174.36	1	1	1	1	1	1
312	66	symptoms+	1	6	4	13	2	1	2	44	20	17.37	2308.18	2465.45	1681.47	1	1	1	1	1	1
313	29	symptoms+	1	6	4	13	1	2	2	#NULL!	13	17.15	808.864	907.46	298.3	0	0	0	0	0	1
314	27	symptoms+	1	6	4	13	1	1	2	23	8	17.06	1221.37	2272.79	961.625	1	1	1	1	1	1
315	56	symptoms+	1	6	4	13	2	2	2	9.2	1	17	1639.27	3958.38	1368.9	1	1	1	1	1	1
316	35	symptoms+	1	6	4	13	2	2	2	23	13	13	1420.75	1561.49	854.865	1	1	0	0	1	1
317	37	symptoms+	1	6	4	13	1	2	2	12	10	5	1412.46	1485.42	615.44	1	1	0	0	0	0
318	50	symptoms+	1	6	4	23	2	2	2	20.3	40.7	47.3	1871.13	3600.12	1680.5	1	1	1	1	1	1
319	42	symptoms+	1	5	4	23	2	2	2	22.1	37.2	33.4	2029.23	2787.54	1727	1	1	1	1	1	1
320	47	symptoms+	1	6	4	23	2	2	2	35	39	17.88	1650.32	2407.41	1190.43	1	1	1	1	1	1
321	37	symptoms+	1	6	4	23	2	2	1	36	29	17.61	1484.44	2106.34	1190.22	1	1	1	1	1	1
322	29	symptoms+	1	6	4	23	2	2	2	11	13	14	1749.37	2349.22	#NULL!	1	1	1	1	1	1
323	61	symptoms+	1	6	4	23	2	2	2	8.2	8	11.2	1210.66	3239.16	#NULL!	1	1	1	1	1	1
324	48	symptoms+	1	6	4	123	2	2	2	37.9	33.2	42.3	2126.98	2767.87	1021.1	1	1	1	1	1	1
325	76	symptoms+	1	6	4	123	2	2	2	45.8	26.78	33	1679.66	2674.57	1358.49	1	1	1	1	1	1
326	49	symptoms+	1	3	4	123	2	1	1	36	41	22	1244.91	2415.25	1193.78	1	1	1	1	1	1
327	55	symptoms+	1	6	4	123	2	2	2	64.4	69.9	18.15	1695.6	3200.4	1437.99	1	1	1	1	1	1
328	62	symptoms+	1	6	4	123	2	1	2	24	50.8	18.06	1959.36	2530.84	1589.62	1	1	1	1	1	1
329	47	symptoms+	1	6	4	123	2	2	2	29.92	45	18	1886.19	2542.02	1667.91	1	1	1	1	1	1
330	56	symptoms+	1	6	4	123	2	2	2	37.7	44.7	17.99	1876.46	2784.46	922.83	1	1	1	1	1	1
331	42	symptoms+	1	3	4	123	2	1	2	30	42	17.93	1990.59	2649.3	1642.85	1	1	1	1	1	1
332	48	symptoms+	1	6	4	123	2	2	1	36	30	17.68	1766.51	2712.89	1530.12	1	1	1	1	1	1
333	27	symptoms+	1	6	4	123	2	2	2	36	29	17.62	1678.92	2279.11	1349.77	1	1	1	1	1	1
334	38	symptoms+	1	6	4	123	2	1	2	26.5	28.3	17.58	1519.76	2557.15	706.5	1	1	1	1	1	1
335	32	symptoms+	1	6	4	123	2	1	2	29.88	27	17.55	1540.01	1831.32	1345.36	1	1	1	1	1	1
336	32	symptoms+	1	6	4	123	2	2	2	39	25	17.52	1888.03	2367.06	1507.2	1	1	1	1	1	1
337	47	symptoms+	1	3	4	123	2	2	2	36	19	17.34	1392	1771.16	1144.57	1	1	1	1	1	1
338	31	symptoms+	1	6	4	123	2	2	2	#NULL!	18	17.26	937.055	1869.43	683.146	1	1	1	1	0	1
339	53	symptoms+	1	6	4	123	2	2	2	39	13	17.17	1748.79	2058.15	1317.01	1	1	1	1	1	1
340	53	symptoms+	1	6	4	123	2	2	2	16	12	17.14	1103.84	1632.3	950.666	1	1	1	1	1	1
341	74	symptoms+	1	6	4	123	2	2	2	30.1	7.6	17.05	1155.91	2729.84	1114.57	1	1	1	1	1	1
342	23	symptoms+	1	6	4	123	2	2	2	25	26.65	16.85	1649.89	2362.69	1345.71	1	1	1	1	1	1
343	48	symptoms+	1	6	4	123	2	2	2	26	18	#NULL!	1160.54	1417.91	660.185	0	1	0	0	0	0
